# Supplementary material for: Essential Role of COP9 Signalosome Subunit 5 (Csn5) in Insect Pathogenicity and Asexual Development of Beauveria bassiana
Source: J Fungi (Basel). 2021 Aug 7;7(8):642. doi: 10.3390/jof7080642 (PMC8401740; doi:10.3390/jof7080642)
Supplement: Supplementary file 1 [file jof-07-00642-s001.zip]

Archive with 1 entries (1 files):
- jof-1307227-supplementary.pdf
